# Supplementary material for: Combination of AID2 and BromoTag expands the utility of degron-based protein knockdowns
Source: EMBO Rep. 2024 Aug 23;25(9):4062–77. doi: 10.1038/s44319-024-00224-4 (PMC11387839; doi:10.1038/s44319-024-00224-4)
Supplement: Supplementary file 3 — Table EV2 [file 44319_2024_224_MOESM3_ESM.xlsx]

## Sheet: Sheet1
Table EV2: Cell lines used in this study
Cell line name	Genotype	Figure	Reference
HCT116			Oringinally purchased from ATCC
HCT116 parental cell line (wild-type)	CMV-OsTIR1(F74G)	Appendix Fig. S4	Yesbolatova et al. Nat. Commun., 2020
HCT116 MCM2-mAC	MCM2-mAID-mClover (Neo), CMV-OsTIR1(F74G)	Fig. 1	This study (Genotype confimed by PCR and mycoplasma not tested)
HCT116 mAID-ORC1	mAID-ORC1 (Hygro), CMV-OsTIR1(F74G)	Figs 1 and 6 and Appendix Fig. S7	This study (Genotype confimed by PCR and mycoplasma not tested)
HCT116 reporter cell line	EF1a-dTAG-BromoTag-mAID-EGFP-NLS (Hygro), CMV-OsTIR1(F74G)	Figs 2 and 4, and Appendix Fig. S2 and S3	This study (Genotype confimed by PCR and mycoplasma not tested)
HCT116 RAD21-mACl/SMC2-BTCh	RAD21-mAID-mClover (Hygro), SMC2-BromoTag-mCherry (BSD), CMV-OsTIR1(F74G)	Figs 3 and Appendix Fig. S4	This study (Genotype confimed by PCR and mycoplasma not tested)
HCT116 mAB-ORC1	mAID-BromoTag-ORC1 (Hygro), CMV-OsTIR1(F74G)	Fig. 5 and Appendix Fig. S5, S7 and S8	This study (Genotype confimed by PCR and mycoplasma not tested)
HCT116 mAB-CDC6	mAID-BromoTag-CDC6 (Hygro), CMV-OsTIR1(F74G)	Appendix Fig. S5, S6 and S8	This study (Genotype confimed by PCR and mycoplasma not tested)
HCT116 2mAID-ORC1	2mAID-ORC1 (Hygro), CMV-OsTIR1(F74G)	Fig. 6 and Appendix Fig. S7	This study (Genotype confimed by PCR and mycoplasma not tested)
HCT116 3mAID-ORC1	3mAID-ORC1 (Hygro), CMV-OsTIR1(F74G)	Fig. 6 and Appendix Fig. S7	This study (Genotype confimed by PCR and mycoplasma not tested)
HCT116 2mAID-ORC1 Tet-OsTIR1(F74G)	mAID-ORC1 (Hygro), Tet-OsTIR1(F74G) (Puro)	Appendix Fig. S7	This study (Genotype confimed by PCR and mycoplasma not tested)
HCT116 mAB-ORC1 mAB-CDC6	mAID-BromoTag-ORC1 (Hygro), mAID-BromoTag-CDC6 (BSD), CMV-OsTIR1(F74G)	Fig. 7 and Appendix Fig. S9	This study (Genotype confimed by PCR and mycoplasma not tested)
hTERT-RPE1 parental cell line (wild-type)	CMV-OsTIR1(F74G) (PiggyBac, Puro)		This study (Genotype confimed by PCR and mycoplasma not tested)
hTERT-RPE1 reporter cell line	CAG-dTAG-BromoTag-mAID-EGFP-NLS (TOL2, Hygro), CMV-OsTIR1(F74G) (PiggyBac, Puro)	Appendix Figs S2 and S3	This study (Genotype confimed by PCR and mycoplasma not tested)
