# Supplementary material for: Combination of AID2 and BromoTag expands the utility of degron-based protein knockdowns
Source: EMBO Rep. 2024 Aug 23;25(9):4062–77. doi: 10.1038/s44319-024-00224-4 (PMC11387839; doi:10.1038/s44319-024-00224-4)
Supplement: Supplementary file 6 — Source data Fig. 1 [file 44319_2024_224_MOESM6_ESM.zip]

Archive with 18 entries (15 files):
- Figure 1/
- __MACOSX/._Figure 1
- Figure 1/.DS_Store
- __MACOSX/Figure 1/._.DS_Store
- Figure 1/1B/
- __MACOSX/Figure 1/._1B
- Figure 1/1C/
- __MACOSX/Figure 1/._1C
- Figure 1/1B/Upper_Western_MCM2.tiff
- __MACOSX/Figure 1/1B/._Upper_Western_MCM2.tiff
- Figure 1/1B/Upper_Western_GAPDH.tiff
- __MACOSX/Figure 1/1B/._Upper_Western_GAPDH.tiff
- Figure 1/1B/Lower_Western_ORC1.tiff
- __MACOSX/Figure 1/1B/._Lower_Western_ORC1.tiff
- Figure 1/1B/Lower_Western_GAPDH.tiff
- __MACOSX/Figure 1/1B/._Lower_Western_GAPDH.tiff
- Figure 1/1C/Colony formation assay_1C.tiff
- __MACOSX/Figure 1/1C/._Colony formation assay_1C.tiff
