# Supplementary material for: Combination of AID2 and BromoTag expands the utility of degron-based protein knockdowns
Source: EMBO Rep. 2024 Aug 23;25(9):4062–77. doi: 10.1038/s44319-024-00224-4 (PMC11387839; doi:10.1038/s44319-024-00224-4)
Supplement: Supplementary file 7 — Source data Fig. 2 [file 44319_2024_224_MOESM7_ESM.zip]

Archive with 10 entries (9 files):
- Figure 2/
- __MACOSX/._Figure 2
- Figure 2/Fig 2C.xlsx
- __MACOSX/Figure 2/._Fig 2C.xlsx
- Figure 2/Fig 2B.xlsx
- __MACOSX/Figure 2/._Fig 2B.xlsx
- Figure 2/Fig 2D.xlsx
- __MACOSX/Figure 2/._Fig 2D.xlsx
- Figure 2/Fig 2_Description.xlsx
- __MACOSX/Figure 2/._Fig 2_Description.xlsx
