# Supplementary material for: Combination of AID2 and BromoTag expands the utility of degron-based protein knockdowns
Source: EMBO Rep. 2024 Aug 23;25(9):4062–77. doi: 10.1038/s44319-024-00224-4 (PMC11387839; doi:10.1038/s44319-024-00224-4)
Supplement: Supplementary file 7 — Source data Fig. 2 [file 44319_2024_224_MOESM7_ESM.zip › Figure 2/Fig 2C.xlsx]

## Sheet: Fig 2C
Figure 2C
AID2 (+ 100 nM 5-Ph-IAA)
Time (min)	GFP intensity (%)
0	100	100	100	100
15	102.05	94.81	87	89.38
30	90.28	90.99	75.16	78.56
60	79.22	78.23	57.8	59.7
120	15.65	17.1	6.71	7.25
240	2.46	2.33	1.94	2.06
dTAG-13 (+100 nM dTAG-13)
Time (min)	GFP intensity (%)
0	100	100	100	100
15	102.79	100.16	96.67	95.33
30	100.34	98.77	93.73	95.4
60	103.56	97.59	93.87	95.6
120	83.99	85.11	84.36	84.8
240	64.52	64.67	65.1	67.7
dTAGv-1 (+100 nM dTAGv-1)
Time (min)	GFP intensity (%)
0	100	100	100	100
15	90.14	91.39	90.76	90.92
30	80.16	79.47	83.56	82.5
60	68.43	71.1	71.6	72.52
120	34.74	36.94	35.57	35.54
240	1.85	1.86	1.95	1.84
BromoTag (+100 nM AGB1)
Time (min)	GFP intensity (%)
0	100	100	100	100
15	90.51	90.32	89.6	85.98
30	82.85	80.34	77.51	76.98
60	64.87	65.81	60.06	64.46
120	8.42	8.85	20.98	22.21
240	3.33	3.26	3.52	3.8
