# Supplementary material for: Combination of AID2 and BromoTag expands the utility of degron-based protein knockdowns
Source: EMBO Rep. 2024 Aug 23;25(9):4062–77. doi: 10.1038/s44319-024-00224-4 (PMC11387839; doi:10.1038/s44319-024-00224-4)
Supplement: Supplementary file 7 — Source data Fig. 2 [file 44319_2024_224_MOESM7_ESM.zip › Figure 2/Fig 2B.xlsx]

## Sheet: Fig 2B
Figure 2B
AID2
5-Ph-IAA (nM)	GFP intensity (%)
0	100	100	100	100
1	24.26	6.26	19.12	17.54
50	1.99	2.15	2.31	2.09
100	1.67	2.02	2.1	1.91
1000	1.82	1.82	1.9	1.72
10000	2.36	2.54	1.93	1.74
dTAG-13
dTAG-13 (nM)	GFP intensity (%)
0	100	100	100	100
1	67.63	67.76	62.87	57.38
50	55.25	54.2	55.17	50.2
100	52.19	55.67	54.42	49.34
1000	59.76	58.69	61.13	55.16
10000	64.7	68.94	64.02	57.99
dTAGv-1 (nM)
dTAGv-1 (nM)	GFP intensity (%)
0	100	100	100	100
1	46.86	48.39	43.96	48.19
50	1.56	1.67	1.61	1.59
100	1.42	1.38	1.36	1.35
1000	1.47	1.67	1.73	1.57
10000	3.08	3.19	2.85	3.19
BromoTag
AGB1 (nM)	GFP intensity (%)
0	100	100	100	100
1	80.98	87.56	77.38	70.24
50	5.98	6.48	6.87	6.27
100	4.13	4.39	4.2	3.81
1000	1.87	1.83	1.88	1.68
10000	12.29	11.36	2.54	2.28
