# Supplementary material for: Combination of AID2 and BromoTag expands the utility of degron-based protein knockdowns
Source: EMBO Rep. 2024 Aug 23;25(9):4062–77. doi: 10.1038/s44319-024-00224-4 (PMC11387839; doi:10.1038/s44319-024-00224-4)
Supplement: Supplementary file 7 — Source data Fig. 2 [file 44319_2024_224_MOESM7_ESM.zip › Figure 2/Fig 2D.xlsx]

## Sheet: Fig 2D
Figure 2D
AID2 ( + 100 nM 5-Ph-IAA)
		GFP intensity (%)
	Untreated	100	100	100
	+ 5-Ph-IAA (4h)	1.88	3.49	2.15
After Ligand removal (h)	2	15.35	18.27	15.58
	4	24.15	30.45	26.24
	6	33.13	42.84	35.13
	8	43.71	50.18	45.75
	12	52	64.69	55.5
	24	61.1	90.23	88.38
dTAGv-1 ( + 100 nM dTAGv-1)
		GFP intensity (%)
	Untreated	100	100	100
	+dTAGv-1 (4h)	1.65	2.46	2.29
After Ligand removal (h)	2	3.97	5.61	5.01
	4	4.7	9.17	5.24
	6	3.95	6.31	4.23
	8	4.26	5.59	4.47
	12	4.28	8.2	4.6
	24	3.6	5.58	4.2
BromoTag ( + 100 nM AGB1)
		GFP intensity (%)
	Untreated	100	100	100
	+ AGB1 (4h)	7.44	4.82	2.14
After Ligand removal (h)	2	22.47	16.67	12.16
	4	32.34	25.18	20.57
	6	36.84	29.81	20.92
	8	40.71	31.4	20.82
	12	42.04	35.34	24.64
	24	36.14	30.23	20.39
