# Supplementary material for: Combination of AID2 and BromoTag expands the utility of degron-based protein knockdowns
Source: EMBO Rep. 2024 Aug 23;25(9):4062–77. doi: 10.1038/s44319-024-00224-4 (PMC11387839; doi:10.1038/s44319-024-00224-4)
Supplement: Supplementary file 7 — Source data Fig. 2 [file 44319_2024_224_MOESM7_ESM.zip › Figure 2/Fig 2_Description.xlsx]

## Sheet: Description 
Source Data for 'Figure 2B'
Comparing the AID2, dTAG and BromoTag systems using the reporter HCT116 cells. ((B) Dose–response of reporter depletion. The reporter cells were treated with the indicated concentrations of each ligand for 4 h. GFP intensity was analysed taking the mock-treated cells as 100% (mean ± SD, n = 4). The DC50 values were calculated with the non-linear regression model on GraphPad Prism 8. (C) Time-cour…
