# Supplementary material for: Combination of AID2 and BromoTag expands the utility of degron-based protein knockdowns
Source: EMBO Rep. 2024 Aug 23;25(9):4062–77. doi: 10.1038/s44319-024-00224-4 (PMC11387839; doi:10.1038/s44319-024-00224-4)
Supplement: Supplementary file 8 — Source data Fig. 3 [file 44319_2024_224_MOESM8_ESM.zip]

Archive with 52 entries (46 files):
- Figure 3/
- __MACOSX/._Figure 3
- Figure 3/3B/
- __MACOSX/Figure 3/._3B
- Figure 3/3C/
- __MACOSX/Figure 3/._3C
- Figure 3/.DS_Store
- __MACOSX/Figure 3/._.DS_Store
- Figure 3/3B/.DS_Store
- __MACOSX/Figure 3/3B/._.DS_Store
- Figure 3/3B/3B_fcs data for dot plots/
- __MACOSX/Figure 3/3B/._3B_fcs data for dot plots
- Figure 3/3B/3B_Graph.xlsx
- __MACOSX/Figure 3/3B/._3B_Graph.xlsx
- Figure 3/3C/.DS_Store
- __MACOSX/Figure 3/3C/._.DS_Store
- Figure 3/3C/Spreads_deconvoluted/
- __MACOSX/Figure 3/3C/._Spreads_deconvoluted
- Figure 3/3C/Spreads_raw data/
- __MACOSX/Figure 3/3C/._Spreads_raw data
- Figure 3/3B/3B_fcs data for dot plots/230228_Tube_002 WT +_-.fcs
- __MACOSX/Figure 3/3B/3B_fcs data for dot plots/._230228_Tube_002 WT +_-.fcs
- Figure 3/3B/3B_fcs data for dot plots/230228_Tube_012 RAD21-mACl_SMC2-BTCh_D3 +_+.fcs
- __MACOSX/Figure 3/3B/3B_fcs data for dot plots/._230228_Tube_012 RAD21-mACl_SMC2-BTCh_D3 +_+.fcs
- Figure 3/3B/3B_fcs data for dot plots/230228_Tube_011 RAD21-mACl_SMC2-BTCh_D3 -_+.fcs
- __MACOSX/Figure 3/3B/3B_fcs data for dot plots/._230228_Tube_011 RAD21-mACl_SMC2-BTCh_D3 -_+.fcs
- Figure 3/3B/3B_fcs data for dot plots/230228_Tube_010 RAD21-mACl_SMC2-BTCh_D3 +_-.fcs
- __MACOSX/Figure 3/3B/3B_fcs data for dot plots/._230228_Tube_010 RAD21-mACl_SMC2-BTCh_D3 +_-.fcs
- Figure 3/3B/3B_fcs data for dot plots/230228_Tube_003 WT -_+.fcs
- __MACOSX/Figure 3/3B/3B_fcs data for dot plots/._230228_Tube_003 WT -_+.fcs
- Figure 3/3B/3B_fcs data for dot plots/230228_Tube_001 WT -_-.fcs
- __MACOSX/Figure 3/3B/3B_fcs data for dot plots/._230228_Tube_001 WT -_-.fcs
- Figure 3/3B/3B_fcs data for dot plots/230228_Tube_009 RAD21-mACl_SMC2-BTCh_D3 -_-.fcs
- __MACOSX/Figure 3/3B/3B_fcs data for dot plots/._230228_Tube_009 RAD21-mACl_SMC2-BTCh_D3 -_-.fcs
- Figure 3/3B/3B_fcs data for dot plots/230228_Tube_004 WT +_+.fcs
- __MACOSX/Figure 3/3B/3B_fcs data for dot plots/._230228_Tube_004 WT +_+.fcs
- Figure 3/3C/Spreads_deconvoluted/DMSO_decon.tif
- __MACOSX/Figure 3/3C/Spreads_deconvoluted/._DMSO_decon.tif
- Figure 3/3C/Spreads_deconvoluted/AGB1_decon.tif
- __MACOSX/Figure 3/3C/Spreads_deconvoluted/._AGB1_decon.tif
- Figure 3/3C/Spreads_deconvoluted/5-Ph-IAA+AGB1_decon.tif
- __MACOSX/Figure 3/3C/Spreads_deconvoluted/._5-Ph-IAA+AGB1_decon.tif
- Figure 3/3C/Spreads_deconvoluted/5-Ph-IAA_decon.tif
- __MACOSX/Figure 3/3C/Spreads_deconvoluted/._5-Ph-IAA_decon.tif
- Figure 3/3C/Spreads_raw data/5-Ph-IAA.tif
- __MACOSX/Figure 3/3C/Spreads_raw data/._5-Ph-IAA.tif
- Figure 3/3C/Spreads_raw data/5-Ph-IAA+AGB1.tif
- __MACOSX/Figure 3/3C/Spreads_raw data/._5-Ph-IAA+AGB1.tif
- Figure 3/3C/Spreads_raw data/DMSO.tif
- __MACOSX/Figure 3/3C/Spreads_raw data/._DMSO.tif
- Figure 3/3C/Spreads_raw data/AGB1.tif
- __MACOSX/Figure 3/3C/Spreads_raw data/._AGB1.tif
