# Supplementary material for: Combination of AID2 and BromoTag expands the utility of degron-based protein knockdowns
Source: EMBO Rep. 2024 Aug 23;25(9):4062–77. doi: 10.1038/s44319-024-00224-4 (PMC11387839; doi:10.1038/s44319-024-00224-4)
Supplement: Supplementary file 8 — Source data Fig. 3 [file 44319_2024_224_MOESM8_ESM.zip › Figure 3/3B/3B_Graph.xlsx]

## Sheet: Fig 3B
	Experiment 1		Experiment 2		Experiment 3
Raw values	mClover (mean)	mCherry (mean)	mClover (mean)	mCherry (mean)	mClover (mean)	mCherry (mean)
WT DMSO_DMSO	106	97.6	95.6	99.8	103	103
WT 5-Ph-IAA_DMSO	109	98.7	96.2	99.3	99	101
WT DMSO_AGB1	110	100	98.1	100	99.6	101
WT 5-Ph-IAA_AGB1	108	97.7	101	99	99.5	101
RAD21-mACl_SMC2-BTCh DMSO_DMSO	944	473	726	543	759	567
RAD21-mACl_SMC2-BTCh 5-Ph-IAA_DMSO	132	471	122	552	125	582
RAD21-mACl_SMC2-BTCh DMSO_AGB1	988	121	730	137	768	137
RAD21-mACl_SMC2-BTCh 5-Ph-IAA_AGB1	136	120	123	136	124	136
Average of the Background (WT)	108.25	98.5	97.725	99.525	100.275	101.5
Background-subtracte values	RAD21-mAID-Clover	SMC2-BTCh-mCherry2	RAD21-mAID-Clover	SMC2-BTCh-mCherry2	RAD21-mAID-Clover	SMC2-BTCh-mCherry2
RAD21-mACl_SMC2-BTCh DMSO_DMSO	835.75	374.5	628.275	443.475	658.725	465.5
RAD21-mACl_SMC2-BTCh 5-Ph-IAA_DMSO	23.75	372.5	24.275	452.475	24.725	480.5
RAD21-mACl_SMC2-BTCh DMSO_AGB1	879.75	22.5	632.275	37.475	667.725	35.5
RAD21-mACl_SMC2-BTCh 5-Ph-IAA_AGB1	27.75	21.5	25.275	36.475	23.725	34.5
Degradation ratios	RAD21-mAID-Clover	SMC2-BTCh-mCherry2	RAD21-mAID-Clover	SMC2-BTCh-mCherry2	RAD21-mAID-Clover	SMC2-BTCh-mCherry2
RAD21-mACl_SMC2-BTCh DMSO_DMSO	1	1	1	1	1	1
RAD21-mACl_SMC2-BTCh 5-Ph-IAA_DMSO	0.0284176	0.99466	0.0386375	1.02029	0.0375346	1.03222
RAD21-mACl_SMC2-BTCh DMSO_AGB1	1.05265	0.0600801	1.00637	0.0845031	1.01366	0.0762621
RAD21-mACl_SMC2-BTCh 5-Ph-IAA_AGB1	0.0332037	0.0574099	0.0402292	0.0822482	0.0360165	0.0741139
Mean ratio of the three independent experiments	RAD21-mAID-Clover	SMC2-BTCh-mCherry2
RAD21-mACl_SMC2-BTCh DMSO_DMSO	1	1
RAD21-mACl_SMC2-BTCh 5-Ph-IAA_DMSO	0.0348633	1.01573
RAD21-mACl_SMC2-BTCh DMSO_AGB1	1.02423	0.0736151
RAD21-mACl_SMC2-BTCh 5-Ph-IAA_AGB1	0.0364832	0.0712573
