# Supplementary material for: Combination of AID2 and BromoTag expands the utility of degron-based protein knockdowns
Source: EMBO Rep. 2024 Aug 23;25(9):4062–77. doi: 10.1038/s44319-024-00224-4 (PMC11387839; doi:10.1038/s44319-024-00224-4)
Supplement: Supplementary file 9 — Source data Fig. 4 [file 44319_2024_224_MOESM9_ESM.zip]

Archive with 8 entries (7 files):
- Figure 4/
- __MACOSX/._Figure 4
- Figure 4/Fig 4_Description.xlsx
- __MACOSX/Figure 4/._Fig 4_Description.xlsx
- Figure 4/Fig 4A.xlsx
- __MACOSX/Figure 4/._Fig 4A.xlsx
- Figure 4/Fig 4B.xlsx
- __MACOSX/Figure 4/._Fig 4B.xlsx
