# Supplementary material for: Combination of AID2 and BromoTag expands the utility of degron-based protein knockdowns
Source: EMBO Rep. 2024 Aug 23;25(9):4062–77. doi: 10.1038/s44319-024-00224-4 (PMC11387839; doi:10.1038/s44319-024-00224-4)
Supplement: Supplementary file 9 — Source data Fig. 4 [file 44319_2024_224_MOESM9_ESM.zip › Figure 4/Fig 4_Description.xlsx]

## Sheet: Description
Figure 4
Enhancing reporter depletion by a double-degron system with AID2 and BromoTag. (A) The reporter cells used in Figs 2 and 3 were treated with 0.2 nM 5-Ph-IAA and/or 3.8 nM AGB1 for 4 h. GFP intensity was monitored taking the mock-treated cells as 100% (mean ± SD, n = 3). (B) Depletion kinetics of the reporter depletion in cells treated with 1 µM 5-Ph-IAA, 0.5 µM AGB1 or both. The GFP intensity was…
