# Supplementary material for: Combination of AID2 and BromoTag expands the utility of degron-based protein knockdowns
Source: EMBO Rep. 2024 Aug 23;25(9):4062–77. doi: 10.1038/s44319-024-00224-4 (PMC11387839; doi:10.1038/s44319-024-00224-4)
Supplement: Supplementary file 9 — Source data Fig. 4 [file 44319_2024_224_MOESM9_ESM.zip › Figure 4/Fig 4A.xlsx]

## Sheet: Fig 4A
Figure 4A
Concentration (nM)	5-Ph-IAA	AGB1	GFP Intensity (%)
	0	0	100	100	100
	0.2	0	45.66	47.3	52.01
	0	3.8	50.19	48.44	51.33
	0.2	3.8	22.28	24.41	27.54
