# Supplementary material for: Combination of AID2 and BromoTag expands the utility of degron-based protein knockdowns
Source: EMBO Rep. 2024 Aug 23;25(9):4062–77. doi: 10.1038/s44319-024-00224-4 (PMC11387839; doi:10.1038/s44319-024-00224-4)
Supplement: Supplementary file 9 — Source data Fig. 4 [file 44319_2024_224_MOESM9_ESM.zip › Figure 4/Fig 4B.xlsx]

## Sheet: Fig 4B
Figure4B
		GFP intensity (%)
	Time(min)	5-Ph-IAA			AGB1			5-Ph-IAA+AGB1
	0	100	100	100	100	100	100	100	100	100
	15	86.87	88.44	85.21	84.66	86.86	82.91	73.5	71.31	78.69
	30	66.19	69.76	69.75	57.05	61.07	66.17	34.59	47.4	44.31
	60	37.26	27.49	30.09	38.15	26.41	26.57	9.42	6.37	4.42
	120	3.82	3.32	3.01	2.88	2.63	2.44	1.37	1.08	1.07
	240	2.09	1.68	1.64	1.7	1.48	1.57	1.14	1	0.91
