# Supplementary material for: Combination of AID2 and BromoTag expands the utility of degron-based protein knockdowns
Source: EMBO Rep. 2024 Aug 23;25(9):4062–77. doi: 10.1038/s44319-024-00224-4 (PMC11387839; doi:10.1038/s44319-024-00224-4)
Supplement: Supplementary file 10 — Source data Fig. 5 [file 44319_2024_224_MOESM10_ESM.zip]

Archive with 46 entries (39 files):
- Figure 5/
- __MACOSX/._Figure 5
- Figure 5/5A/
- __MACOSX/Figure 5/._5A
- Figure 5/5F/
- __MACOSX/Figure 5/._5F
- Figure 5/.DS_Store
- __MACOSX/Figure 5/._.DS_Store
- Figure 5/5D/
- __MACOSX/Figure 5/._5D
- Figure 5/5E/
- __MACOSX/Figure 5/._5E
- Figure 5/5B/
- __MACOSX/Figure 5/._5B
- Figure 5/5A/.DS_Store
- __MACOSX/Figure 5/5A/._.DS_Store
- Figure 5/5A/5A_Tubulin_WB.tiff
- __MACOSX/Figure 5/5A/._5A_Tubulin_WB.tiff
- Figure 5/5A/5A_ORC1_WB.tiff
- __MACOSX/Figure 5/5A/._5A_ORC1_WB.tiff
- Figure 5/5F/5F.xlsx
- __MACOSX/Figure 5/5F/._5F.xlsx
- Figure 5/5D/5D_Colony formation assay.tiff
- __MACOSX/Figure 5/5D/._5D_Colony formation assay.tiff
- Figure 5/5E/.DS_Store
- __MACOSX/Figure 5/5E/._.DS_Store
- Figure 5/5E/5E_FCS files/
- __MACOSX/Figure 5/5E/._5E_FCS files
- Figure 5/5E/5E_Flowcyto.tiff
- __MACOSX/Figure 5/5E/._5E_Flowcyto.tiff
- Figure 5/5B/5B_Tubulin_WB.tiff
- __MACOSX/Figure 5/5B/._5B_Tubulin_WB.tiff
- Figure 5/5B/.DS_Store
- __MACOSX/Figure 5/5B/._.DS_Store
- Figure 5/5B/5B_ORC1_WB.tiff
- __MACOSX/Figure 5/5B/._5B_ORC1_WB.tiff
- Figure 5/5E/5E_FCS files/A05 neg mAB-ORC1 DM_DM.fcs
- __MACOSX/Figure 5/5E/5E_FCS files/._A05 neg mAB-ORC1 DM_DM.fcs
- Figure 5/5E/5E_FCS files/A01 mAB-ORC1 DM_DM.fcs
- __MACOSX/Figure 5/5E/5E_FCS files/._A01 mAB-ORC1 DM_DM.fcs
- Figure 5/5E/5E_FCS files/A03 mAB-ORC1 DM_AGB1.fcs
- __MACOSX/Figure 5/5E/5E_FCS files/._A03 mAB-ORC1 DM_AGB1.fcs
- Figure 5/5E/5E_FCS files/A04 mAB-ORC1 5Ph_AGB1.fcs
- __MACOSX/Figure 5/5E/5E_FCS files/._A04 mAB-ORC1 5Ph_AGB1.fcs
- Figure 5/5E/5E_FCS files/A02 mAB-ORC1 5Ph_DM.fcs
- __MACOSX/Figure 5/5E/5E_FCS files/._A02 mAB-ORC1 5Ph_DM.fcs
