# Supplementary material for: Combination of AID2 and BromoTag expands the utility of degron-based protein knockdowns
Source: EMBO Rep. 2024 Aug 23;25(9):4062–77. doi: 10.1038/s44319-024-00224-4 (PMC11387839; doi:10.1038/s44319-024-00224-4)
Supplement: Supplementary file 10 — Source data Fig. 5 [file 44319_2024_224_MOESM10_ESM.zip › Figure 5/5F/5F.xlsx]

## Sheet: Figure 5F (mAB-ORC1)
Raw intensity (3000 cells)	Experiment 1	Experiment 2	Experiment 3
A01 mAB-ORC1 DM-DM 4h.fcs	63796	61302	56313
A02 mAB-ORC1 5Ph-DM 4h.fcs	22339	21856	22436
A03 mAB-ORC1 DM-AGB 4h.fcs	29253	32511	31064
A04 mAB-ORC1 5Ph-AGB 4h.fcs	14713	17617	17574
A05 mAB-ORC1 DM-DM 4h cont.fcs	9016	12048	12280
					Experiment 1	Experiment 2	Experiment 3		Experiment 1	Experiment 2	Experiment 3
Calculation for loaded level	raw value				Background				loaded level (raw valure - Background)
A01 mAB-ORC1 DM-DM 4h.fcs	63796	61302	56313		9016	12048	12280		54780	49254	44033
A02 mAB-ORC1 5Ph-DM 4h.fcs	22339	21856	22436		9016	12048	12280		13323	9808	10156
A03 mAB-ORC1 DM-AGB 4h.fcs	29253	32511	31064		9016	12048	12280		20237	20463	18784
A04 mAB-ORC1 5Ph-AGB 4h.fcs	14713	17617	17574		9016	12048	12280		5697	5569	5294
A05 mAB-ORC1 DM-DM 4h cont.fcs	9016	12048	12280
Caluculation for loaded ratio	loaded level (raw valure - Background)				Control values				MCM2 loading ratio				mean value(n=3)
A01 mAB-ORC1 DM-DM 4h.fcs	54780	49254	44033		54780	49254	44033		1	1	1		1
A02 mAB-ORC1 5Ph-DM 4h.fcs	13323	9808	10156		54780	49254	44033		0.243209	0.199131	0.230645		0.224328
A03 mAB-ORC1 DM-AGB 4h.fcs	20237	20463	18784		54780	49254	44033		0.369423	0.415459	0.426589		0.403824
A04 mAB-ORC1 5Ph-AGB 4h.fcs	5697	5569	5294		54780	49254	44033		0.103998	0.113067	0.120228		0.112431

## Sheet: ANOVA result by Prizm
Number of families	1
Number of comparisons per family	6
Alpha	0.05
Tukey's multiple comparisons test	Mean Diff.	95.00% CI of diff.	Significant?	Summary	Adjusted P Value
Mock vs. 5-Ph-IAA	0.7757	0.7250 to 0.8263	Yes	****	<0.0001	A-B
Mock vs. AGB1	0.5962	0.5455 to 0.6468	Yes	****	<0.0001	A-C
Mock vs. 5-Ph-IAA + AGB1	0.8876	0.8369 to 0.9382	Yes	****	<0.0001	A-D
5-Ph-IAA vs. AGB1	-0.1795	-0.2301 to -0.1289	Yes	****	<0.0001	B-C
5-Ph-IAA vs. 5-Ph-IAA + AGB1	0.1119	0.06126 to 0.1625	Yes	***	0.0005	B-D
AGB1 vs. 5-Ph-IAA + AGB1	0.2914	0.2408 to 0.3420	Yes	****	<0.0001	C-D
Test details	Mean 1	Mean 2	Mean Diff.	SE of diff.	n1	n2	q	DF
Mock vs. 5-Ph-IAA	1	0.2243	0.7757	0.01581	3	3	69.37	8
Mock vs. AGB1	1	0.4038	0.5962	0.01581	3	3	53.32	8
Mock vs. 5-Ph-IAA + AGB1	1	0.1124	0.8876	0.01581	3	3	79.38	8
5-Ph-IAA vs. AGB1	0.2243	0.4038	-0.1795	0.01581	3	3	16.05	8
5-Ph-IAA vs. 5-Ph-IAA + AGB1	0.2243	0.1124	0.1119	0.01581	3	3	10.01	8
AGB1 vs. 5-Ph-IAA + AGB1	0.4038	0.1124	0.2914	0.01581	3	3	26.06	8

## Sheet: ANOVA result by R
> anova_result <- aov(value ~ group, data = data)
> summary(anova_result)
Df Sum Sq Mean Sq F value Pr(>F)
group 3 1.405890529289 0.468630176430 1249.41168 5.0592e-11 ***
Residuals 8 0.003000645408 0.000375080676
---
Signif. codes: 0 ‘***’ 0.001 ‘**’ 0.01 ‘*’ 0.05 ‘.’ 0.1 ‘ ’ 1
> tukey_result <- TukeyHSD(anova_result)
> print(tukey_result)
Tukey multiple comparisons of means
95% family-wise confidence level
Fit: aov(formula = value ~ group, data = data)
$group
diff lwr upr
AGB1-5Ph 0.179495166666667 0.128856089365641 0.2301342439676924
Both-5Ph -0.111897553333333 -0.162536630634359 -0.0612584760323075
DMSO-5Ph 0.775671520000000 0.725032442698975 0.8263105973010260
Both-AGB1 -0.291392720000000 -0.342031797301026 -0.2407536426989743
DMSO-AGB1 0.596176353333334 0.545537276032308 0.6468154306343591
DMSO-Both 0.887569073333333 0.836929996032308 0.9382081506343590
	p adj
AGB1 vs 5Ph-IAA	1.53257e-05
5-Ph-IAA+AGB1 vs 5-Ph-IAA	0.000476889
Mock vs 5-Ph-IAA	1.70276e-10
5-Ph-IAA+AGB1 vs AGB1	3.4346e-07
DMSO vs AGB1	2.60277e-09
DMSO vs 5-Ph-IAA+AGB1	2.169e-11
