# Supplementary material for: Combination of AID2 and BromoTag expands the utility of degron-based protein knockdowns
Source: EMBO Rep. 2024 Aug 23;25(9):4062–77. doi: 10.1038/s44319-024-00224-4 (PMC11387839; doi:10.1038/s44319-024-00224-4)
Supplement: Supplementary file 11 — Source data Fig. 6 [file 44319_2024_224_MOESM11_ESM.zip]

Archive with 38 entries (32 files):
- Figure 6/
- __MACOSX/._Figure 6
- Figure 6/6A/
- __MACOSX/Figure 6/._6A
- Figure 6/.DS_Store
- __MACOSX/Figure 6/._.DS_Store
- Figure 6/6B/
- __MACOSX/Figure 6/._6B
- Figure 6/6D/
- __MACOSX/Figure 6/._6D
- Figure 6/6C/
- __MACOSX/Figure 6/._6C
- Figure 6/6A/6A_Tubulin_WB.tiff
- __MACOSX/Figure 6/6A/._6A_Tubulin_WB.tiff
- Figure 6/6A/6A_ORC1_WB.tiff
- __MACOSX/Figure 6/6A/._6A_ORC1_WB.tiff
- Figure 6/6A/6A_ORC1_long exp_WB.tiff
- __MACOSX/Figure 6/6A/._6A_ORC1_long exp_WB.tiff
- Figure 6/6B/6B_Colony formation assay.tiff
- __MACOSX/Figure 6/6B/._6B_Colony formation assay.tiff
- Figure 6/6D/6D.xlsx
- __MACOSX/Figure 6/6D/._6D.xlsx
- Figure 6/6C/.DS_Store
- __MACOSX/Figure 6/6C/._.DS_Store
- Figure 6/6C/6C_Flowcyto.tiff
- __MACOSX/Figure 6/6C/._6C_Flowcyto.tiff
- Figure 6/6C/6C FCS data/
- __MACOSX/Figure 6/6C/._6C FCS data
- Figure 6/6C/6C FCS data/A05 Parental negative +.fcs
- __MACOSX/Figure 6/6C/6C FCS data/._A05 Parental negative +.fcs
- Figure 6/6C/6C FCS data/A03 2xAID-ORC1 +.fcs
- __MACOSX/Figure 6/6C/6C FCS data/._A03 2xAID-ORC1 +.fcs
- Figure 6/6C/6C FCS data/A01 Parental +.fcs
- __MACOSX/Figure 6/6C/6C FCS data/._A01 Parental +.fcs
- Figure 6/6C/6C FCS data/A02 mAID-ORC1 +.fcs
- __MACOSX/Figure 6/6C/6C FCS data/._A02 mAID-ORC1 +.fcs
- Figure 6/6C/6C FCS data/A04 3xAID-ORC1 +.fcs
- __MACOSX/Figure 6/6C/6C FCS data/._A04 3xAID-ORC1 +.fcs
