# Supplementary material for: Combination of AID2 and BromoTag expands the utility of degron-based protein knockdowns
Source: EMBO Rep. 2024 Aug 23;25(9):4062–77. doi: 10.1038/s44319-024-00224-4 (PMC11387839; doi:10.1038/s44319-024-00224-4)
Supplement: Supplementary file 11 — Source data Fig. 6 [file 44319_2024_224_MOESM11_ESM.zip › Figure 6/6D/6D.xlsx]

## Sheet: Figure 6D (multi-mAID)
Raw intensity (3000 cells)	Experiment 1	Experiment 2	Experiment 3
A02 Parental 4h 5Ph.fcs	104306	57045	49737
A03 mAID-ORC1 4h 5Ph.fcs	27584	17223	16017
A04 2mAID-ORC1 4h 5Ph.fcs	16420	12219	10964
A05 3mAID-ORC1 4h 5Ph.fcs	19175	12820	12668
A06 Parental 4h 5Ph control.fcs	11701	8468	8300
					Experiment 1	Experiment 2	Experiment 3		Experiment 1	Experiment 2	Experiment 3
Calculation for loaded level	raw value				Background				loaded level (raw valure - Background)
A02 Parental 4h 5Ph.fcs	104306	57045	49737		11701	8468	8300		92605	48577	41437
A03 mAID-ORC1 4h 5Ph.fcs	27584	17223	16017		11701	8468	8300		15883	8755	7717
A04 2mAID-ORC1 4h 5Ph.fcs	16420	12219	10964		11701	8468	8300		4719	3751	2664
A05 3mAID-ORC1 4h 5Ph.fcs	19175	12820	12668		11701	8468	8300		7474	4352	4368
Caluculation for loaded ratio	loaded level (raw valure - Background)				Control values				MCM2 loading ratio				mean value (n=3)
A02 Parental 4h 5Ph.fcs	92605	48577	41437		92605	48577	41437		1	1	1		1
A03 mAID-ORC1 4h 5Ph.fcs	15883	8755	7717		92605	48577	41437		0.171513	0.180229	0.186235		0.179326
A04 2mAID-ORC1 4h 5Ph.fcs	4719	3751	2664		92605	48577	41437		0.0509584	0.0772176	0.0642904		0.0641555
A05 3mAID-ORC1 4h 5Ph.fcs	7474	4352	4368		92605	48577	41437		0.0807084	0.0895897	0.105413		0.0919037

## Sheet: ANOVA result by Prizm
Number of families	1
Number of comparisons per family	6
Alpha	0.05
Tukey's multiple comparisons test	Mean Diff.	95.00% CI of diff.	Significant?	Summary	Adjusted P Value
WT vs. mAID-ORC1	0.8207	0.7951 to 0.8463	Yes	****	<0.0001	A-B
WT vs. 2mAID-ORC1	0.9358	0.9102 to 0.9615	Yes	****	<0.0001	A-C
WT vs. 3mAID-ORC1	0.9081	0.8825 to 0.9337	Yes	****	<0.0001	A-D
mAID-ORC1 vs. 2mAID-ORC1	0.1152	0.08956 to 0.1408	Yes	****	<0.0001	B-C
mAID-ORC1 vs. 3mAID-ORC1	0.08742	0.06181 to 0.1130	Yes	****	<0.0001	B-D
2mAID-ORC1 vs. 3mAID-ORC1	-0.02775	-0.05336 to -0.002137	Yes	*	0.0344	C-D
Test details	Mean 1	Mean 2	Mean Diff.	SE of diff.	n1	n2	q	DF
WT vs. mAID-ORC1	1	0.1793	0.8207	0.007998	3	3	145.1	8
WT vs. 2mAID-ORC1	1	0.06416	0.9358	0.007998	3	3	165.5	8
WT vs. 3mAID-ORC1	1	0.0919	0.9081	0.007998	3	3	160.6	8
mAID-ORC1 vs. 2mAID-ORC1	0.1793	0.06416	0.1152	0.007998	3	3	20.37	8
mAID-ORC1 vs. 3mAID-ORC1	0.1793	0.0919	0.08742	0.007998	3	3	15.46	8
2mAID-ORC1 vs. 3mAID-ORC1	0.06416	0.0919	-0.02775	0.007998	3	3	4.907	8

## Sheet: ANOVA test by R
> options(digits=20)
> anova_result <- aov(value ~ group, data = data)
> summary(anova_result)
Df Sum Sq Mean Sq F value Pr(>F)
group 3 1.79672015570534115980 5.9890671856844702e-01 6242.0814300000002 8.1817e-14 ***
Residuals 8 0.00076757309246819002 9.5946636558519999e-05
---
Signif. codes: 0 ‘***’ 0.0010000000000000000208 ‘**’ 0.010000000000000000208 ‘*’ 0.050000000000000002776 ‘.’
0.10000000000000000555 ‘ ’ 1
> tukey_result <- TukeyHSD(anova_result)
> print(tukey_result)
Tukey multiple comparisons of means
95% family-wise confidence level
Fit: aov(formula = value ~ group, data = data)
$group
diff lwr upr
3mAID-ORC1-2mAID-ORC1 0.027748264000000466556 0.0021365693017202924686 0.053359958698280640643
mAID-ORC1-2mAID-ORC1 0.115170305000000416928 0.0895586103017202428411 0.140781999698280591016
WT-2mAID-ORC1 0.935844548666666997683 0.9102328539683868235954 0.961456243364947171770
mAID-ORC1-3mAID-ORC1 0.087422040999999950373 0.0618103463017197762852 0.113033735698280124460
WT-3mAID-ORC1 0.908096284666666475616 0.8824845899683863015284 0.933707979364946649703
WT-mAID-ORC1 0.820674243666666525243 0.7950625489683863511559 0.846285938364946699330
	p adj
3mAID-ORC1 vs 2mAID-ORC1	0.0344014
mAID-ORC1 vs 2mAID-ORC1	2.54363e-06
WT vs 2mAID-ORC1	5.16254e-14
mAID-ORC1 vs 3mAID-ORC1	2.03507e-05
WT vs 3mAID-ORC1	5.16254e-14
WT vs mAID-ORC1	5.16254e-14
