# Supplementary material for: Combination of AID2 and BromoTag expands the utility of degron-based protein knockdowns
Source: EMBO Rep. 2024 Aug 23;25(9):4062–77. doi: 10.1038/s44319-024-00224-4 (PMC11387839; doi:10.1038/s44319-024-00224-4)
Supplement: Supplementary file 12 — Source data Fig. 7 [file 44319_2024_224_MOESM12_ESM.zip]

Archive with 74 entries (63 files):
- Figure 7/
- __MACOSX/._Figure 7
- Figure 7/.DS_Store
- __MACOSX/Figure 7/._.DS_Store
- Figure 7/7D/
- __MACOSX/Figure 7/._7D
- Figure 7/7C/
- __MACOSX/Figure 7/._7C
- Figure 7/7B/
- __MACOSX/Figure 7/._7B
- Figure 7/7A/
- __MACOSX/Figure 7/._7A
- Figure 7/7D/.DS_Store
- __MACOSX/Figure 7/7D/._.DS_Store
- Figure 7/7D/7D decon/
- __MACOSX/Figure 7/7D/._7D decon
- Figure 7/7D/7D raw/
- __MACOSX/Figure 7/7D/._7D raw
- Figure 7/7C/.DS_Store
- __MACOSX/Figure 7/7C/._.DS_Store
- Figure 7/7C/7C_raw/
- __MACOSX/Figure 7/7C/._7C_raw
- Figure 7/7C/7C_deconvoluted/
- __MACOSX/Figure 7/7C/._7C_deconvoluted
- Figure 7/7B/.DS_Store
- __MACOSX/Figure 7/7B/._.DS_Store
- Figure 7/7B/7B_Flowcyto.tiff
- __MACOSX/Figure 7/7B/._7B_Flowcyto.tiff
- Figure 7/7B/7B_FCS data/
- __MACOSX/Figure 7/7B/._7B_FCS data
- Figure 7/7A/.DS_Store
- __MACOSX/Figure 7/7A/._.DS_Store
- Figure 7/7A/7A FCS data/
- __MACOSX/Figure 7/7A/._7A FCS data
- Figure 7/7A/7A_flowcyto.tiff
- __MACOSX/Figure 7/7A/._7A_flowcyto.tiff
- Figure 7/7D/7D decon/mAB-ORC1 mAB-CDC6_5-Ph-IAA+AGB1_decon.tif
- __MACOSX/Figure 7/7D/7D decon/._mAB-ORC1 mAB-CDC6_5-Ph-IAA+AGB1_decon.tif
- Figure 7/7D/7D decon/mAB-ORC1 mAB-CDC6_DMSO_decon.tif
- __MACOSX/Figure 7/7D/7D decon/._mAB-ORC1 mAB-CDC6_DMSO_decon.tif
- Figure 7/7D/7D raw/mAB-ORC1 mAB-CDC6_DMSO.tif
- __MACOSX/Figure 7/7D/7D raw/._mAB-ORC1 mAB-CDC6_DMSO.tif
- Figure 7/7D/7D raw/mAB-ORC1 mAB-CDC6_5-Ph-IAA+AGB1.tif
- __MACOSX/Figure 7/7D/7D raw/._mAB-ORC1 mAB-CDC6_5-Ph-IAA+AGB1.tif
- Figure 7/7C/7C_raw/.DS_Store
- __MACOSX/Figure 7/7C/7C_raw/._.DS_Store
- Figure 7/7C/7C_raw/mAB-ORC1 mAB-CDC6_DMSO_DAPI_H3pS10_EdU.tif
- __MACOSX/Figure 7/7C/7C_raw/._mAB-ORC1 mAB-CDC6_DMSO_DAPI_H3pS10_EdU.tif
- Figure 7/7C/7C_raw/mAB-ORC1 mAB-CDC6_5Ph-IAA+AGB1_DAPI_H3pS10_EdU.tif
- __MACOSX/Figure 7/7C/7C_raw/._mAB-ORC1 mAB-CDC6_5Ph-IAA+AGB1_DAPI_H3pS10_EdU.tif
- Figure 7/7C/7C_deconvoluted/mAB-ORC1 mAB-CDC6_DMSO_DAPI_H3pS10_EdU_decon.tif
- __MACOSX/Figure 7/7C/7C_deconvoluted/._mAB-ORC1 mAB-CDC6_DMSO_DAPI_H3pS10_EdU_decon.tif
- Figure 7/7C/7C_deconvoluted/mAB-ORC1 mAB-CDC6_5Ph-IAA+AGB1_DAPI_H3pS10_EdU_decon.tif
- __MACOSX/Figure 7/7C/7C_deconvoluted/._mAB-ORC1 mAB-CDC6_5Ph-IAA+AGB1_DAPI_H3pS10_EdU_decon.tif
- Figure 7/7B/7B_FCS data/B04 mAB-O1 mAB-C6 H1 ++ 0h.fcs
- __MACOSX/Figure 7/7B/7B_FCS data/._B04 mAB-O1 mAB-C6 H1 ++ 0h.fcs
- Figure 7/7B/7B_FCS data/A02 mAB-O1 mAB-C6 H1 -- 4h.fcs
- __MACOSX/Figure 7/7B/7B_FCS data/._A02 mAB-O1 mAB-C6 H1 -- 4h.fcs
- Figure 7/7B/7B_FCS data/A01 mAB-O1 mAB-C6 H1 -- 0h.fcs
- __MACOSX/Figure 7/7B/7B_FCS data/._A01 mAB-O1 mAB-C6 H1 -- 0h.fcs
- Figure 7/7B/7B_FCS data/A03 mAB-O1 mAB-C6 H1 -- 10h.fcs
- __MACOSX/Figure 7/7B/7B_FCS data/._A03 mAB-O1 mAB-C6 H1 -- 10h.fcs
- Figure 7/7B/7B_FCS data/B05 mAB-O1 mAB-C6 H1 ++ 4h.fcs
- __MACOSX/Figure 7/7B/7B_FCS data/._B05 mAB-O1 mAB-C6 H1 ++ 4h.fcs
- Figure 7/7B/7B_FCS data/B06 mAB-O1 mAB-C6 H1 ++ 10h.fcs
- __MACOSX/Figure 7/7B/7B_FCS data/._B06 mAB-O1 mAB-C6 H1 ++ 10h.fcs
- Figure 7/7A/7A FCS data/A03 mAB-ORC1,CDC6-D2_++.fcs
- __MACOSX/Figure 7/7A/7A FCS data/._A03 mAB-ORC1,CDC6-D2_++.fcs
- Figure 7/7A/7A FCS data/A01 WT --.fcs
- __MACOSX/Figure 7/7A/7A FCS data/._A01 WT --.fcs
- Figure 7/7A/7A FCS data/A04 mAB-ORC1,CDC6-D2_++ neg.fcs
- __MACOSX/Figure 7/7A/7A FCS data/._A04 mAB-ORC1,CDC6-D2_++ neg.fcs
- Figure 7/7A/7A FCS data/A02 mAB-ORC1,CDC6-D2_--.fcs
- __MACOSX/Figure 7/7A/7A FCS data/._A02 mAB-ORC1,CDC6-D2_--.fcs
